# Supplementary material for: Comparing Changes in FEV1 and Impulse Oscillometry Parameters Following Methacholine Challenge Testing: Physiological Correlates, Clinical Markers, and Pulmonary Symptoms
Source: J Clin Med. 2026 Mar 6;15(5):2025. doi: 10.3390/jcm15052025 (PMC12986344; doi:10.3390/jcm15052025)
Supplement: Supplementary file 1 [file jcm-15-02025-s001.zip]

Archive with 1 entries (1 files):
- jcm-4173363-supplementary.pdf
